# Supplementary material for: Optimal location of logistics distribution centres with swarm intelligent clustering algorithms
Source: PLoS One. 2022 Aug 25;17(8):e0271928. doi: 10.1371/journal.pone.0271928 (PMC9409525; doi:10.1371/journal.pone.0271928)
Supplement: S1 Dataset — (XLSX) [file pone.0271928.s001.xlsx]

## Sheet: Sheet1
X	Y	column 1	column 14	column 13	column 12	column 2	column 3	column 4	column 5	column 6	column 7	column 72	column 8
1509.46	3006.94	2		1297.28	3612.15	1589.71	1509.46	3006.94	780.951	950.819	2126.43	1555.47
1409.02	2596.67	2		1026.83	3381.97	1846.21	1409.02	2596.67	577.502	1571.61	3151.91	1760.55	distribution center1	2872.94	3401.3	distribution center2	1930.97	2349.51	distribution center3	2417.27	1607.76
1311.3	1959.98	2		1755.52	3114.64	1153.61	1311.3	1959.98	731.93	1382.6	2306.74	1248.64	distribution center2	1930.97	2349.51
1297.28	3612.15	1		1720.32	3083.84	1195.55	1809.6	3059.49	720.275	2326.2	2373.21	770.848	distribution center3	2417.27	1607.76								3693.51	3575.24
950.819	2126.43	3		1401.23	2514.4	1718.3	1591.58	3610.18	1305.55	1398.08	2642.51	1452.4											2993.13	1948.28
1809.6	3059.49	2		884.723	3149.6	2004.09	1239.17	2908.82	889.606	1715.04	2193.72	914.591											3045.99	2866.73
1591.58	3610.18	2		1509.86	3658.96	1387.22	1840.28	2919.7	577.349	1069.22	2428.54	1578.26
1239.17	2908.82	2		3034.1	3203.56	255.092	1749.76	2919.49	598.085	1002.63	2578.13	1715.47
1026.83	3381.97	1		2012.47	2689.87	1116.49	2812.79	2326.33	882.125	1184.6	2553.07	1553.41				284493
1571.61	3151.91	3		1804.19	2996.94	1142.69	790.54	2956.45	1291.88	938.331	3068.08	2078.41
1840.28	2919.7	2		1979.6	3088.1	946.664	1504.35	3691.37	1408.04	328.48	2756.19	2383.68
1755.52	3114.64	1		917.054	2982.55	2000.22	1097.61	2564.04	860.527	1556.33	3678.41	2242.5
1720.32	3083.84	1		1576.81	2774.71	1439.65	1006.92	3305.73	1329.74	2039.45	2227.24	725.608
1749.76	2919.49	2		2229.58	3583.91	668.779	1662.21	2624.31	384.37	2080.23	2961.38	1394.95
1401.23	2514.4	1		1920.96	3402.51	951.988	1945.13	1807.55	542.15	1078.93	3377.03	2218.44
2812.79	2326.33	2		1673.55	2893.18	1302.59	2021.69	2301.53	102.633	2205.2	1698.85	230.802
790.54	2956.45	2		1759.29	3524.17	1120.41	1755.31	3053.26	725.331	298.499	2406.9	2264.47
1504.35	3691.37	2		2464.54	2595.73	903.185	1552.19	3043.18	790.344	2074.71	2001.98	522.265
1097.61	2564.04	2		1954.64	2953.84	1021.52	1640.4	2419.29	298.829	1869.55	2289.71	874.673
1006.92	3305.73	2		2483.6	3216.24	431.092	1583.31	3038.4	771.638	1140.01	2590.4	1611.52
1382.6	2306.74	3		1793.55	3076.67	1127.15	2035.14	2839.94	501.364	2300.84	3025.65	1422.67
1662.21	2624.31	2		1161.75	3543.63	1717.1	1446.2	2856.36	701.345	3906.76	3444.48	2364.77
2326.2	2373.21	3		1018.67	2850.61	1934.32	1797.7	3465.34	1123.75	3548.55	2871.97	1696.48
1945.13	1807.55	2		2431.42	3119.96	523.545	1074.13	3319.91	1294.54	3388.27	2480.93	1305.86
884.723	3149.6	1		1228.59	2978.16	1697.93	2392.32	2527.61	494.534	2261.09	2479.75	885.873
2021.69	2301.53	2		3262.42	4034.24	743.165	1365.9	1902.23	720.664	3675.07	3341.59	2142.02
1755.31	3053.26	2		2409.11	3640.05	521.667	1371.02	2119.79	605.239	3516.8	3270.39	1993.32
1552.19	3043.18	2		2627.91	3089.12	396.863	994.552	2239.69	942.832	3572.49	3550.61	2260.36
1640.4	2419.29	2		2680.02	3384.38	193.668	1535.15	2577.65	456.856	3105.08	1795.26	712.908
1583.31	3038.4	2		3254.19	3255.34	408.234	1560.89	3175.57	905.166	2302.59	1871	287.143
2035.14	2839.94	2		2845.74	2845.63	556.337	1258.36	2478.2	684.804	2450.82	1299.29	310.286
1398.08	2642.51	3		2553.32	3347.11	324.183	2173.62	3447.16	1124.15	1597.32	1840.34	852.298
1509.86	3658.96	1		3275.4	3489.63	412.037	1331.36	2342.19	599.648	3227.24	958.793	1037.89
1446.2	2856.36	2		2837.43	3726.92	327.548	1869.96	2325.47	65.5731	2426.66	286.916	1320.87
3034.1	3203.56	1		2680.73	3993.98	623.07	2866.33	2134.63	959.734	2767.14	691.412	980.865
1797.7	3465.34	2		2102.45	3952.27	947.217	1997.47	3540.5	1192.84	2498.78	350.443	1259.95
1715.04	2193.72	3		3240.12	3798.82	541.143	1384.09	3952.82	1694.01	3005.1	1428.39	614.588
1074.13	3319.91	2		3000.54	2880.28	536.426	2243.65	2769.64	523.718	2850.96	1129.33	645.738
1069.22	2428.54	3		3130.66	3473.99	267.772	894.882	2779	1121.57	2707.56	1747.83	322.313
2392.32	2527.61	2		3147.03	3372.37	275.61	1631.77	3100.86	808.728	2408.37	564.198	1043.6
1365.9	1902.23	2		2513.42	3721.93	481.727	1695.16	3677.88	1349.13	1826.35	1146.27	749.769
2012.47	2689.87	1		3037.35	3597.14	255.696	1565.15	2851.49	621.125	2697.67	1004.31	665.411
1804.19	2996.94	1		3177.37	3865.23	554.885	1679.96	2877.8	584.887	2516.01	755.389	858.067
1371.02	2119.79	2		3649.29	3998.77	979.631	1666.89	3279.77	967.013	2287.1	610.107	1006.11
994.552	2239.69	2		3383.07	3707.11	594.767	1056.47	3714.91	1621.43	2635.67	158.19	1465.93
1002.63	2578.13	3		3799.29	2631.54	1204.44	1033.16	2992.91	1104.54	1758.49	765	1069.69
1535.15	2577.65	2		3228.49	3125.32	450.088	1981.65	2770.55	424.072	2873.03	1647.43	457.484
1979.6	3088.1	1		3563.52	2862.02	876.2	797.938	3011.22	1312.1	3238.46	306.064	1539.08
1184.6	2553.07	3		3320.99	4383.59	1079.64	824.042	3246.74	1424.88	1899.05	1469.66	536.306
917.054	2982.55	1		2454.07	3183.98	471.895	1640.17	2822.08	554.869	2723.7	299.685	1343.49
1560.89	3175.57	2		3461.53	4021.42	854.966	1239.28	2335.43	691.834	3362.46	1930.66	998.825
1576.81	2774.71	1		3107.27	4317.42	945.61	2284.05	3520.71	1223.27	2460.12	1477.2	137.412
2229.58	3583.91	1		2978.05	3367.39	110.442	1828.39	2402.79	115.588	2540.37	776.188	840.631
1920.96	3402.51	1		3743.69	2969.36	971.999	928.699	3222.27	1329	2727.13	682.536	975.729
938.331	3068.08	3		2001.04	3787.03	953.419	2640.13	3049.17	996.209	2724.75	1383.35	380.66
1258.36	2478.2	2		2758.83	3573.71	206.745	3899.85	3219.56	2152.55	3372.87	1764.72	968.404
328.48	2756.19	3		3042.47	3198.86	264.051	3308.42	2992.09	1519.96	2380.64	1679.18	80.2627
2173.62	3447.16	2		3977.57	4009.99	1261.22	2393.78	3166.47	938.948	2591.08	851.745	775.733
1331.36	2342.19	2		4043	3021.57	1230.14	2354.88	2860.96	664.285	2058.8	1651.57	361.139
1673.55	2893.18	1		2496.01	3252.35	405.297	2528.93	1471.21	1062.53	2829.95	1453.33	440.629
1556.33	3678.41	3		3848.81	3659.31	1009.4	2827.85	1404.27	1303.03	2330.75	1449.44	180.418
1869.96	2325.47	2		2618.54	2846.63	610.237	2723.38	1048.01	1523.75	3132.83	502.433	1316.73
2866.33	2134.63	2		2921.66	3237.09	171.289	1990.32	470.945	1879.51	3048.37	1154.49	777.009
1759.29	3524.17	1		3191.91	3920.12	609.022	3260.35	713.047	2108.38	2574.74	968.133	658.723
2039.45	2227.24	3		3202.02	2813.42	673.724	2052.46	1252.51	1103.71	2440.42	1160.7	447.652
1997.47	3540.5	2		3108.69	5135.69	1750.33	2502.89	887.882	1569.54	2593.08	1255.03	394.116
2080.23	2961.38	3		3687.01	3691.01	864.077	2196.45	1062.9	1313.72	2651.18	2106.59	550.955
1078.93	3377.03	3		3886.12	3701.57	1056.73	1421.75	1010.59	1432.49	2537.2	878.932	738.626
2464.54	2595.73	1		4067.59	3671.32	1224.78	2785.74	1283.44	1366.44	2593.45	933.178	697.205
1384.09	3952.82	2		3596.73	3009.38	823.086	2374.8	804.235	1607.76	2974.75	1056.41	784.072
1954.64	2953.84	1		2992.28	3722.93	343.047	2413.96	1905.28	656.223	3014.6	1509.37	605.379
2483.6	3216.24	1		3454.9	3917.77	778.077	1924.42	1388.94	960.597	2561.33	1540.97	158.786
2243.65	2769.64	2		3905.59	3078.51	1081.92	2757.28	910.022	1659.8	2229.17	428.853	1193.82
894.882	2779	2		4476.82	2967.38	1661.54	2449.82	1849.06	720.871	3062.34	1508.45	652.666
1631.77	3100.86	2		4088.55	3552.36	1224.96	2246.83	868.589	1514.24	2000.21	1832.51	473.769
1695.16	3677.88	2		2933.99	3290.78	126.26	2781.33	2417.65	853.088	2559.48	722.056	897.045
1565.15	2851.49	2		2978.33	4307.2	912	1999.52	536.55	1814.26	3102.41	1098.33	853.774
1679.96	2877.8	2		3446.4	3726.9	659.441	2095.54	1452.88	911.615	2259.22	814.262	809.082
2205.2	1698.85	3		3386.96	3665.81	578.079	2610.9	1718.54	927.601	1634.13	800.937	1124.39
298.499	2406.9	3		3123.38	3163.8	345.15	2036.74	721.581	1631.37	2395.18	1696.56	91.5113
1793.55	3076.67	1		2342.35	3672.82	596.03	1699.32	1331.58	1043.96	2124.19	941.676	727.707
2074.71	2001.98	3		3419.12	3379.25	546.619	1832.73	1738.09	619.267	3359.62	2142.77	1083.63
1666.89	3279.77	2		3808.26	3414.91	935.412	2323.99	1123.39	1287.57	2067.46	848.378	836.076
1056.47	3714.91	2		3093.76	3517.91	249.71	2481.96	1484.73	1025.4	2734.86	1858.88	404.882
1033.16	2992.91	2		2934.28	4096.78	698.176	3116.12	1601.18	1401.64	3771.09	1765.06	1362.93
1981.65	2770.55	2		2161.47	4181.63	1055.98	3257.73	1134.01	1799.38	2348.71	1921.32	320.975
797.938	3011.22	2		3038.57	3280.46	205.028	3169.66	1421.87	1547.54	2037.32	1686.7	388.059
1869.55	2289.71	3		2946.18	3970.83	574.214	2187.03	1722.18	677.581	3015.85	1339.29	656.025
824.042	3246.74	2		3177.68	2966.65	530.84				2597.05	936.612	694.807
1640.17	2822.08	2		2323.33	4119.19	904.121				2401.25	445.91	1161.96
1161.75	3543.63	1		3624.12	3477.6	755.036				2143.43	818.357	835.547
1239.28	2335.43	2		3581.41	3138.45	755.654				3013.36	954.27	884.514
2284.05	3520.71	2		3711.52	4098.39	1090.48				2697.74	733.292	918.342
1140.01	2590.4	3		3313.12	3324.56	446.817				2861.93	1310.65	534.784
1018.67	2850.61	1		3524.86	3493.07	658.347				3325.14	522.282	1415.09
1828.39	2402.79	2		2373.62	3800.78	639.452				2523.77	1349.44	279.411
2431.42	3119.96	1		3534.71	4070.52	941.164				2525.78	1308.22	318.582
2300.84	3025.65	3		3115.51	4247.44	880.222						2903.11
928.699	3222.27	2		2637.83	3111.07	373.511						2903.11
1228.59	2978.16	1		3893.72	3348.84	1022.12						2903.11
3262.42	4034.24	1		3107.76	4427.97	1053.18						2903.11
2409.11	3640.05	1		3438.91	2591.57	987.918						2903.11
2627.91	3089.12	1		3642.48	3234.95	787.306						2903.11
2680.02	3384.38	1		3484.38	4328	1110.23						2903.11
3254.19	3255.34	1		3124.57	3305.08	269.395						2903.11
3906.76	3444.48	3		3828.82	2782.15	1138.88
2845.74	2845.63	1		2910.08	2773.02	629.379
2553.32	3347.11	1		3042.8	2827.67	598.258
2640.13	3049.17	2		2969.86	3308.83	133.958
3275.4	3489.63	1		3358.8	3992.59	765.29
2837.43	3726.92	1		3084.59	4482.05	1101.27
2680.73	3993.98	1		3370.73	2225.61	1276.74
2102.45	3952.27	1		2671.81	3194.53	288.46
3240.12	3798.82	1		3523.07	1323.15	2177.47
3000.54	2880.28	1		3534.73	1693.06	1831.96
3130.66	3473.99	1
3147.03	3372.37	1
2513.42	3721.93	1
3037.35	3597.14	1
3548.55	2871.97	3
3177.37	3865.23	1
3649.29	3998.77	1
3383.07	3707.11	1
3388.27	2480.93	3
3799.29	2631.54	1
3228.49	3125.32	1
3563.52	2862.02	1
3899.85	3219.56	2
3320.99	4383.59	1
2454.07	3183.98	1
3461.53	4021.42	1
3107.27	4317.42	1
3308.42	2992.09	2
2978.05	3367.39	1
3743.69	2969.36	1
2001.04	3787.03	1
2758.83	3573.71	1
3042.47	3198.86	1
3977.57	4009.99	1
4043	3021.57	1
2496.01	3252.35	1
2261.09	2479.75	3
3848.81	3659.31	1
2618.54	2846.63	1
2921.66	3237.09	1
3191.91	3920.12	1
3202.02	2813.42	1
3108.69	5135.69	1
3687.01	3691.01	1
3886.12	3701.57	1
4067.59	3671.32	1
3596.73	3009.38	1
2992.28	3722.93	1
2393.78	3166.47	2
3454.9	3917.77	1
3905.59	3078.51	1
4476.82	2967.38	1
4088.55	3552.36	1
2933.99	3290.78	1
2978.33	4307.2	1
3446.4	3726.9	1
3386.96	3665.81	1
3123.38	3163.8	1
2342.35	3672.82	1
3675.07	3341.59	3
3419.12	3379.25	1
3516.8	3270.39	3
3808.26	3414.91	1
3093.76	3517.91	1
2934.28	4096.78	1
2161.47	4181.63	1
3038.57	3280.46	1
2946.18	3970.83	1
3177.68	2966.65	1
2323.33	4119.19	1
3624.12	3477.6	1
3581.41	3138.45	1
3711.52	4098.39	1
3313.12	3324.56	1
3524.86	3493.07	1
2373.62	3800.78	1
3534.71	4070.52	1
3115.51	4247.44	1
2354.88	2860.96	2
2637.83	3111.07	1
3572.49	3550.61	3
3893.72	3348.84	1
3107.76	4427.97	1
3438.91	2591.57	1
3642.48	3234.95	1
3484.38	4328	1
3124.57	3305.08	1
3828.82	2782.15	1
2910.08	2773.02	1
3042.8	2827.67	1
2969.86	3308.83	1
3358.8	3992.59	1
3084.59	4482.05	1
3370.73	2225.61	1
2671.81	3194.53	1
3105.08	1795.26	3
2302.59	1871	3
2528.93	1471.21	2
2827.85	1404.27	2
2723.38	1048.01	2
1990.32	470.945	2
3260.35	713.047	2
2450.82	1299.29	3
2052.46	1252.51	2
2502.89	887.882	2
1597.32	1840.34	3
3227.24	958.793	3
2426.66	286.916	3
2767.14	691.412	3
2196.45	1062.9	2
2498.78	350.443	3
3005.1	1428.39	3
1421.75	1010.59	2
2850.96	1129.33	3
2785.74	1283.44	2
2707.56	1747.83	3
2374.8	804.235	2
2408.37	564.198	3
1826.35	1146.27	3
2413.96	1905.28	2
2697.67	1004.31	3
2516.01	755.389	3
2287.1	610.107	3
2635.67	158.19	3
1924.42	1388.94	2
1758.49	765	3
2757.28	910.022	2
2873.03	1647.43	3
3238.46	306.064	3
1899.05	1469.66	3
2723.7	299.685	3
3362.46	1930.66	3
2460.12	1477.2	3
2449.82	1849.06	2
2540.37	776.188	3
3523.07	1323.15	1
2727.13	682.536	3
2724.75	1383.35	3
3372.87	1764.72	3
2380.64	1679.18	3
2591.08	851.745	3
2058.8	1651.57	3
2829.95	1453.33	3
2330.75	1449.44	3
3132.83	502.433	3
2246.83	868.589	2
3048.37	1154.49	3
2574.74	968.133	3
2781.33	2417.65	2
1999.52	536.55	2
2095.54	1452.88	2
2610.9	1718.54	2
2440.42	1160.7	3
2036.74	721.581	2
2593.08	1255.03	3
2651.18	2106.59	3
2537.2	878.932	3
2593.45	933.178	3
2974.75	1056.41	3
1699.32	1331.58	2
1832.73	1738.09	2
3014.6	1509.37	3
2561.33	1540.97	3
2229.17	428.853	3
3062.34	1508.45	3
2000.21	1832.51	3
2559.48	722.056	3
2323.99	1123.39	2
3102.41	1098.33	3
2259.22	814.262	3
1634.13	800.937	3
2481.96	1484.73	2
2395.18	1696.56	3
2124.19	941.676	3
3359.62	2142.77	3
3534.73	1693.06	1
2067.46	848.378	3
2734.86	1858.88	3
3771.09	1765.06	3
3116.12	1601.18	2
2348.71	1921.32	3
2037.32	1686.7	3
3015.85	1339.29	3
2597.05	936.612	3
2401.25	445.91	3
2143.43	818.357	3
3013.36	954.27	3
2697.74	733.292	3
2861.93	1310.65	3
3257.73	1134.01	2
3325.14	522.282	3
3169.66	1421.87	2
2523.77	1349.44	3
2525.78	1308.22	3
2187.03	1722.18	2

## Sheet: Sheet2
1297.28	3612.15	1
1026.83	3381.97	1
1755.52	3114.64	1
1720.32	3083.84	1
1401.23	2514.4	1
884.723	3149.6	1
1509.86	3658.96	1
3034.1	3203.56	1
2012.47	2689.87	1
1804.19	2996.94	1
1979.6	3088.1	1
917.054	2982.55	1
1576.81	2774.71	1
2229.58	3583.91	1
1920.96	3402.51	1
1673.55	2893.18	1
1759.29	3524.17	1
2464.54	2595.73	1
1954.64	2953.84	1
2483.6	3216.24	1
1793.55	3076.67	1
1161.75	3543.63	1
1018.67	2850.61	1
2431.42	3119.96	1
1228.59	2978.16	1
3262.42	4034.24	1
2409.11	3640.05	1
2627.91	3089.12	1
2680.02	3384.38	1
3254.19	3255.34	1
2845.74	2845.63	1
2553.32	3347.11	1
3275.4	3489.63	1
2837.43	3726.92	1
2680.73	3993.98	1
2102.45	3952.27	1
3240.12	3798.82	1
3000.54	2880.28	1
3130.66	3473.99	1
3147.03	3372.37	1
2513.42	3721.93	1
3037.35	3597.14	1
3177.37	3865.23	1
3649.29	3998.77	1
3383.07	3707.11	1
3799.29	2631.54	1
3228.49	3125.32	1
3563.52	2862.02	1
3320.99	4383.59	1
2454.07	3183.98	1
3461.53	4021.42	1
3107.27	4317.42	1
2978.05	3367.39	1
3743.69	2969.36	1
2001.04	3787.03	1
2758.83	3573.71	1
3042.47	3198.86	1
3977.57	4009.99	1
4043	3021.57	1
2496.01	3252.35	1
3848.81	3659.31	1
2618.54	2846.63	1
2921.66	3237.09	1
3191.91	3920.12	1
3202.02	2813.42	1
3108.69	5135.69	1
3687.01	3691.01	1
3886.12	3701.57	1
4067.59	3671.32	1
3596.73	3009.38	1
2992.28	3722.93	1
3454.9	3917.77	1
3905.59	3078.51	1
4476.82	2967.38	1
4088.55	3552.36	1
2933.99	3290.78	1
2978.33	4307.2	1
3446.4	3726.9	1
3386.96	3665.81	1
3123.38	3163.8	1
2342.35	3672.82	1
3419.12	3379.25	1
3808.26	3414.91	1
3093.76	3517.91	1
2934.28	4096.78	1
2161.47	4181.63	1
3038.57	3280.46	1
2946.18	3970.83	1
3177.68	2966.65	1
2323.33	4119.19	1
3624.12	3477.6	1
3581.41	3138.45	1
3711.52	4098.39	1
3313.12	3324.56	1
3524.86	3493.07	1
2373.62	3800.78	1
3534.71	4070.52	1
3115.51	4247.44	1
2637.83	3111.07	1
3893.72	3348.84	1
3107.76	4427.97	1
3438.91	2591.57	1
3642.48	3234.95	1
3484.38	4328	1
3124.57	3305.08	1
3828.82	2782.15	1
2910.08	2773.02	1
3042.8	2827.67	1
2969.86	3308.83	1
3358.8	3992.59	1
3084.59	4482.05	1
3370.73	2225.61	1
2671.81	3194.53	1
3523.07	1323.15	1
3534.73	1693.06	1
1509.46	3006.94	2
1409.02	2596.67	2
1311.3	1959.98	2
1809.6	3059.49	2
1591.58	3610.18	2
1239.17	2908.82	2
1840.28	2919.7	2
1749.76	2919.49	2
2812.79	2326.33	2
790.54	2956.45	2
1504.35	3691.37	2
1097.61	2564.04	2
1006.92	3305.73	2
1662.21	2624.31	2
1945.13	1807.55	2
2021.69	2301.53	2
1755.31	3053.26	2
1552.19	3043.18	2
1640.4	2419.29	2
1583.31	3038.4	2
2035.14	2839.94	2
1446.2	2856.36	2
1797.7	3465.34	2
1074.13	3319.91	2
2392.32	2527.61	2
1365.9	1902.23	2
1371.02	2119.79	2
994.552	2239.69	2
1535.15	2577.65	2
1560.89	3175.57	2
1258.36	2478.2	2
2173.62	3447.16	2
1331.36	2342.19	2
1869.96	2325.47	2
2866.33	2134.63	2
1997.47	3540.5	2
1384.09	3952.82	2
2243.65	2769.64	2
894.882	2779	2
1631.77	3100.86	2
1695.16	3677.88	2
1565.15	2851.49	2
1679.96	2877.8	2
1666.89	3279.77	2
1056.47	3714.91	2
1033.16	2992.91	2
1981.65	2770.55	2
797.938	3011.22	2
824.042	3246.74	2
1640.17	2822.08	2
1239.28	2335.43	2
2284.05	3520.71	2
1828.39	2402.79	2
928.699	3222.27	2
2640.13	3049.17	2
3899.85	3219.56	2
3308.42	2992.09	2
2393.78	3166.47	2
2354.88	2860.96	2
2528.93	1471.21	2
2827.85	1404.27	2
2723.38	1048.01	2
1990.32	470.945	2
3260.35	713.047	2
2052.46	1252.51	2
2502.89	887.882	2
2196.45	1062.9	2
1421.75	1010.59	2
2785.74	1283.44	2
2374.8	804.235	2
2413.96	1905.28	2
1924.42	1388.94	2
2757.28	910.022	2
2449.82	1849.06	2
2246.83	868.589	2
2781.33	2417.65	2
1999.52	536.55	2
2095.54	1452.88	2
2610.9	1718.54	2
2036.74	721.581	2
1699.32	1331.58	2
1832.73	1738.09	2
2323.99	1123.39	2
2481.96	1484.73	2
3116.12	1601.18	2
3257.73	1134.01	2
3169.66	1421.87	2
2187.03	1722.18	2
950.819	2126.43	3
1571.61	3151.91	3
1382.6	2306.74	3
2326.2	2373.21	3
1398.08	2642.51	3
1715.04	2193.72	3
1069.22	2428.54	3
1002.63	2578.13	3
1184.6	2553.07	3
938.331	3068.08	3
328.48	2756.19	3
1556.33	3678.41	3
2039.45	2227.24	3
2080.23	2961.38	3
1078.93	3377.03	3
2205.2	1698.85	3
298.499	2406.9	3
2074.71	2001.98	3
1869.55	2289.71	3
1140.01	2590.4	3
2300.84	3025.65	3
3906.76	3444.48	3
3548.55	2871.97	3
3388.27	2480.93	3
2261.09	2479.75	3
3675.07	3341.59	3
3516.8	3270.39	3
3572.49	3550.61	3
3105.08	1795.26	3
2302.59	1871	3
2450.82	1299.29	3
1597.32	1840.34	3
3227.24	958.793	3
2426.66	286.916	3
2767.14	691.412	3
2498.78	350.443	3
3005.1	1428.39	3
2850.96	1129.33	3
2707.56	1747.83	3
2408.37	564.198	3
1826.35	1146.27	3
2697.67	1004.31	3
2516.01	755.389	3
2287.1	610.107	3
2635.67	158.19	3
1758.49	765	3
2873.03	1647.43	3
3238.46	306.064	3
1899.05	1469.66	3
2723.7	299.685	3
3362.46	1930.66	3
2460.12	1477.2	3
2540.37	776.188	3
2727.13	682.536	3
2724.75	1383.35	3
3372.87	1764.72	3
2380.64	1679.18	3
2591.08	851.745	3
2058.8	1651.57	3
2829.95	1453.33	3
2330.75	1449.44	3
3132.83	502.433	3
3048.37	1154.49	3
2574.74	968.133	3
2440.42	1160.7	3
2593.08	1255.03	3
2651.18	2106.59	3
2537.2	878.932	3
2593.45	933.178	3
2974.75	1056.41	3
3014.6	1509.37	3
2561.33	1540.97	3
2229.17	428.853	3
3062.34	1508.45	3
2000.21	1832.51	3
2559.48	722.056	3
3102.41	1098.33	3
2259.22	814.262	3
1634.13	800.937	3
2395.18	1696.56	3
2124.19	941.676	3
3359.62	2142.77	3
2067.46	848.378	3
2734.86	1858.88	3
3771.09	1765.06	3
2348.71	1921.32	3
2037.32	1686.7	3
3015.85	1339.29	3
2597.05	936.612	3
2401.25	445.91	3
2143.43	818.357	3
3013.36	954.27	3
2697.74	733.292	3
2861.93	1310.65	3
3325.14	522.282	3
2523.77	1349.44	3
2525.78	1308.22	3
